# Supplementary material for: The pursuit of novel head and neck cancer biomarkers – tissue and blood expression of chloride intracellular channels family
Source: PLoS One. 2025 Oct 24;20(10):e0333487. doi: 10.1371/journal.pone.0333487 (PMC12551828; doi:10.1371/journal.pone.0333487)
Supplement: S3 File — (XLSX) [file pone.0333487.s003.xlsx]

## Sheet: Tumor vs. normal mRNA
Patient ID	Age	Sex	Tumor location	Oral subsite	T	N	G	CLIC1 Tumor	CLIC1 Normal	CLIC2 Tumor	CLIC2 Normal	CLIC3 Tumor	CLIC3 Normal	CLIC4 Tumor	CLIC4 Normal	CLIC5 Tumor	CLIC5 Normal	CLIC6 Tumor	CLIC6 Normal
BWCL10	26	M	Oral	Floor of the mouth and tongue	2	0	2	0.696583	0.233334	1.55369	0.239364	0.385879	0.5191	5.74867	0.337948	1.76811	0.0621258	0.841556	0.153854
BWCL100	67	M	Larynx		4	0	3	0.278018	0.9588	0.0883488	0.258144	0.0218991	13.7435	0.622929	0.954985	0.192626	0.840058	4.29498	1.76064
BWCL101	57	M	Larynx		4	0	1	0.312919	1.05631	0.130292	0.389479	0.255958	0.945882	2.04916	3.25234	0.547545	2.92451	1.315	11.7066
BWCL102	63	M	Oral	Tongue	2	0	3	0.69459	0.32341	0.631524	0.463296	0.463683	1.69763	0.00390209	0.0626653	0.423487	0.490002	0.518332	1.30033
BWCL103	62	M	Larynx		4	2	2	0.484168		1.09467		0.569737		0.310899		0.59883		2.54795
BWCL104	62	M	Oral	Floor of the mouth	3	3	2	0.356143	0.295379	0.66385	0.22873	0.302999	0.534246	0.415558	0.284095	0.449312	0.186889	0.396424	0.337376
BWCL105	61	M	Oral	Floor of the mouth	2	0	1	0.707745	0.527216	0.0909812	0.473337	0.603941	0.988229	1.0289	0.311414	0.00588246	13.8182	1.09211	1.30683
BWCL107	49	M	Oral	Floor of the mouth	4	0	2	0.638916	0.283258	0.239045	0.712564	0.891592	1.14535	1.74113	1.78538	0.037334	4.40877	0.457905	6.47362
BWCL108	64	F	Oral	Floor of the mouth	4	2	3	1.48288	4.47428	0.641947	19.1952	2.55945	6.99505	0.36563	12.5691	0.221894	15.0755	1.34186	20.7753
BWCL109	70	M	Oral	Floor of the mouth	2	0	2	0.161084	0.15283	0.625634	0.327985	1.68533	0.252281	1.95246	0.546915	3.12426	2.40637	1.93618	2.75224
BWCL110	60	M	Oral	Tongue	2	1	2	0.259543	0.71284	0.245617	1.4672	0.123128	0.903635	0.735823	2.57561	0.0593187	2.13633	0.329302	16.1998
BWCL111	57	M	Oral	Floor of the mouth	2	2	2	0.443994	16.538	2.63486	2.50714	8.65232	3.54404	0.00658561	2.11792	0.702109	2.90491	8.74668	3.44953
BWCL113	57	F	Larynx		4	0	2	3.67695	221.326	0.0492568	30.8553	0.00492122	580.013	4.23241	6.63831	0.00803213	9.06397		57.0632
BWCL114	52	M	Larynx		4	3	2	31.2828		6.15201		29.7227		5.36235		2.08674		51.4108
BWCL115	68	M	Oral	Floor of the mouth	3	2	3	4.0633		1.17742		1.01363		0.964013		0.119839		1.74849
BWCL116	65	M	Oral	Tongue	3	3	2	8.91682	10.0376	4.14554	6.27807	2.26415	24.9342	4.27037	1.03761	1.80886	6.73734		3.05809
BWCL117	44	F	Oral	Tongue	3	2	2	10.0376		2.86598		1.13082		4.30805		0.521663		0.75364
BWCL118	53	M	Oral	Floor of the mouth	4	1	2	8.55502		1.1725		1.19019		2.43229		0.252976		1.10623
BWCL119	76	F	Larynx		4	0	2	11.3615	7.91857	0.910658	1.73859	0.676828	22.3024	1.51207	0.424784	1.29998	0.576189	0.519673	0.410923
BWCL12	42	F	Larynx		4	2	2	0.917453	0.699946	2.1697	1.08408	1.55298	5.00522	3.12493	1.8697	1.91394	1.10441	1.85177	0.502353
BWCL13	75	F	Oral	Floor of the mouth and tongue	2	1	2	0.112198	0.570603	0.243777	1.22456	0.152164	2.53615	1.21876	1.29698	11.5789	1.32919	1.73889	1.55314
BWCL18	47	M	Larynx		4	0	2	0.887327	0.167852	0.0830092	0.0237497	0.0788899	0.0932801	0.37058	0.0061141	0.183042	0.152061	0.114257	0.0135185
BWCL19	65	M	Larynx		1	0	2	1.05137		0.0446144		0.0826622		0.374968		0.0595123		0.0254599
BWCL2	62	M	Larynx		4	2	2	0.319	0.639892	0.0832453	2.67348	0.0765885	1.68813	1.30686	1.89905	0.133846	0.888247	0.293009	1.68373
BWCL20	69	M	Larynx		3	0	2	2.71093	1.39204	0.2793	0.219816	0.0888971	0.325134	0.71979	0.0584129	1.26018	0.250175	0.30175	0.0421199
BWCL22	69	M	Larynx		4	0	2	0.721237	1.70945	0.419251	1.29456	0.0640851	0.470043	0.263619	0.38159	1.12269	2.85302	0.207841	0.228365
BWCL23	65	M	Larynx		4	2	2	0.530723	0.927408	0.12105	0.156159	0.0491783	0.347802	0.0534798	0.109166	2.44788	0.476364	0.215583	0.072008
BWCL25	80	M	Larynx		4	0	1	0.77824	1.1238	1.12956	5.62483	0.43603	0.583648	2.22026	1.33889	2.54592	1.94745	2.78589	0.684096
BWCL26	70	M	Oral	Buccal mucosa	3	1	1	1.08993		0.133672		1.21824		0.101942		0.192329		0.0678347
BWCL29	62	M	Oral	Floor of the mouth	4	3	2	2.24153		1.45967		0.0616668		0.271096		1.34408		0.163868
BWCL3	64	M	Larynx		4	0	2	1.89165	0.649942	1.63367	0.185227	0.219202	0.55748	3.4902	0.267184	1.39762	0.939206	2.1412	0.310393
BWCL30	53	F	Oral	Floor of the mouth and tongue	3	3	3	5.62456	75.4439	138.854	42.5333	1.29674	33.6464	32.6815	9.28332	106.002	49.1554	228.747	22.2452
BWCL31	66	M	Oral	Floor of the mouth and tongue	3	0	1	1.45473	0.116725	0.0698165	0.182633	0.0587388	0.25405	0.407378	0.0543787	0.0729161	2.58849	0.120422	0.467594
BWCL32	58	F	Larynx		3	2	3	0.723686		0.254085		0.0293681		0.205943		0.22052		0.353906
BWCL33	71	M	Oral	Tongue	3	1	3	0.911336	3.91873	0.0782057	2.97281		0.177804	0.0409727	0.112372	15.5598	0.424335	0.215956	0.187475
BWCL34	71	M	Oral	Floor of the mouth and tongue	3	1	2	3.60509	1.82807	0.0592548	0.116172	0.00918677	0.222976	0.276925	0.132812	0.0450493	3.61834	0.039457	0.163574
BWCL35	72	M	Larynx		4	3	1	72.6619	2.50941	0.137097	0.253048	16.2375	1.11747	0.137835	0.0173616	3.96407	0.163896	3.80564	0.13927
BWCL36	63	M	Oral	Floor of the mouth	2	0	1	0.877635		0.162134		0.00857088		0.298271		0.508756		0.0388827
BWCL37	67	F	Oral	Tongue	2	1	2	2.46557		0.0618786		0.0498301		0.185645		0.104068		0.0908566
BWCL38	63	M	Oral	Floor of the mouth	4	2	2	0.80083		0.104083		0.0337971		0.190661		9.05154		0.297703
BWCL39	73	M	Oral	Floor of the mouth	3	0	1	1.17066	1.03246	0.108927	0.851797	0.00506018	1.21209	0.0438106	0.146261	0.177609	0.339159	0.101385	0.0382101
BWCL4	54	M	Oral	Floor of the mouth and tongue	2	0	2	0.55472	2.10644	0.335388	0.740459	0.0630883	0.432556	1.14786	1.1166	1.77162	4.15173	0.517936	5.84384
BWCL40	42	F	Oral	Tongue	1	0	2	2.35881	0.478515	3.59543	0.314695	0.116536	0.305079	2.08036	0.0468767	1.20526	3.62758	0.164737	12.7968
BWCL41	64	M	Oral	Tongue	3	1	2	1.73273	0.745781	2.48509	0.166439	0.246374	0.204014	1.11957	0.0402711	1.50455	0.549343	0.20196	0.0256731
BWCL42	50	M	Oral	Floor of the mouth	4	1	2	0.6815	2.2129	0.0215035	0.00780265	0.0356221	2.59493	2.37532	0.166577	0.312825	0.449822	8.80441	1.13997
BWCL43	52	M	Larynx		3	1	2	0.862184		0.262832		0.242736		0.105986		0.824123		0.303818
BWCL44	64	M	Oral	Floor of the mouth	2	3	3	73.5592	0.367931	46.5992	0.14961	6.94117	0.0179485	25.718	0.0592911	69.8311	0.289738	84.8671	0.0728633
BWCL45	81	M	Larynx		4	0	3	2.26125	0.0323688	0.196048	0.0153334	1.09477	0.00802666	7.36501	1.09173	0.378773	130.296	0.410177	1.12555
BWCL46	56	M	Oral	Floor of the mouth	4	2	3	2.73775	4.71673	19.1601	18.512	1.25361	0.365311	14.2876	0.573146	5.67937	18.3369	4.27414	73.5933
BWCL47	70	F	Oral	Floor of the mouth and tongue	4	0	2	0.74475	0.968684	0.0857568	27.0846	0.0737903	18.7655	0.133548	10.4362	0.0966218	526.325	0.00497747	12.6517
BWCL48	44	M	Oral	Floor of the mouth	1	0	1	4.30136		1.71525		0.0864025		0.189845		0.296537		2.34514
BWCL49	65	F	Larynx		4	2	2	0.808449	1.28562	0.628208	2.62295	0.0962128	0.0805884	0.195571	0.398187	0.305461	5.80928	0.65336	0.700077
BWCL5	63	F	Larynx		3	0	1	0.300394	0.516306	0.226799	0.744577	2.29057	2.90952	2.18679	1.88594	0.158064	1.17059	0.831731	1.3682
BWCL50	57	M	Larynx		4	0	2	1.90835		1.07693		0.109137		0.417673		1.06424		1.18723
BWCL51	71	M	Larynx		3	0	2	3.729		1.71596		1.48851		0.630512		1.61005		0.439136
BWCL52	81	M	Larynx		4	3	2	0.83132		0.513596		0.0840933		0.141674		0.419017		0.0976494
BWCL53	59	M	Larynx		4	1	1	0.740651	0.0828203	0.381049	0.325439	0.00870425	0.93877	0.454391	0.103889	2.84158	0.0849693	3.77502	0.114885
BWCL54	60	M	Oral	Tongue	2	2	2	2.45614	5.1369	1.14861	3.28544	2.07395	15.3539	3.67033	2.2686	0.263476	3.19925	0.655394	1.97448
BWCL55	60	M	Larynx		3	0	1	5.77159		4.06448		2.1269		4.98134		2.75441		3.49845
BWCL56	68	F	Oral	Tongue	3	2	1	11.5041	7.21075	5.77135	14.8933	2.87079	6.24399	14.8302	12.6244	0.793444	10.0512	2.09689	20.5857
BWCL57	68	M	Larynx		4	0	2	7.41043	11.6651	6.27309	46.0622	12.3271	16.9815	12.1548	23.1127	10.6253	2.64616	50.3931	14.8663
BWCL58	64	M	Oral	Tongue	3	2	2	6.31363		1.53077		3.28153		2.84752		0.115808		0.134797
BWCL59	62	M	Larynx		3	0	2	0.406569	0.593338	0.73975	0.664962	0.350043	1.6827	0.29186	0.119175	3.91962	0.250888	1.10526	0.276345
BWCL6	67	M	Oral	Lower lip	3	2	2	0.594049	0.486464	0.328939	0.145836	0.586766	2.70362	0.888544	0.113214	0.193786	0.124432	0.291528	0.775641
BWCL60	83	F	Oral	Tongue	2	2	2	0.594983	0.0157228	0.270377	0.0103344	0.139106	0.03371	0.227189	0.32403	0.0904051	3.25445	0.061871	5.73188
BWCL61	59	F	Oral	Floor of the mouth	2	1	2	1.07267	0.931561	1.8598	2.28715	0.273649	1.03577	1.41576	0.39525	0.740489	1.95329	1.22655	13.4345
BWCL62	90	F	Oral	Gingiva	2	1	2	4.29987		3.2292		7.78055		3.62322		1.02638		0.134797
BWCL63	59	M	Oral	Tongue	2	0	2	0.706881	0.666341	1.0962	2.98893	0.927583	2.17677	2.76503	1.6906	0.752229	26.1237	1.4471	2.79644
BWCL64	65	F	Oral	Floor of the mouth	3	2	2	0.726424	0.699968	3.22661	2.49165	0.154745	2.31248	2.16829	0.815327	2.27548	1.84769	1.47822	5.82528
BWCL65	51	M	Oral	Tongue	4	2	2	0.197456	0.356004	0.49918	2.51526	0.037302	2.15727	0.766561	0.230306	1.68094	10.4097	0.652719	0.924232
BWCL66	63	M	Oral	Tongue	3	0	1	0.428626	1.13429	1.65334	5.99933	0.869834	7.63047	0.98532	2.74861	0.260637	23.8771	0.126181	5.89407
BWCL67	69	M	Larynx		4	2	2	1.4275	2.36723	5.43914	9.29228	1.56953	4.82712	5.92464	3.28389	5.022	14.0686	3.06734	4.46886
BWCL68	64	M	Larynx		4	1	2	1.00248	3.00847	2.08072	3.56612	0.0655199	11.1367	2.42974	2.70428	0.793846	3.48611	0.651844	0.98889
BWCL69	72	M	Larynx		4	0	2	2.27058	3.21527	0.636776	2.2566	1.75852	6.46741	0.55915	0.742162	0.0434933	0.644045	0.64209	0.660194
BWCL70	57	F	Oral	Tongue	4	1	2	0.0854064	0.843252	0.0999797	1.28399	0.0115185	1.91666	0.285298	1.17827	1.41797	13.4003	0.0925954	5.35908
BWCL71	85	M	Larynx		4	2	3	2.32085	1.38803	3.76707	4.27268	0.185409	6.20834	4.53495	2.20728	3.03789	4.71313	6.15511	0.678868
BWCL72	65	M	Oral	Tongue	3	1	2	2.58028	0.0477178	1.56028	0.423938	0.973895	0.000342393	2.69787	2.69787	0.850716	8.51971	1.0365	0.267811
BWCL73	56	M	Oral	Floor of the mouth	1	0	2	0.168344	0.08987	0.192462	0.12988	0.027401	0.433592	0.433312	0.0869027	0.221613	2.35405	0.136297	0.24856
BWCL74	63	M	Oral	Floor of the mouth	2	0	3	0.154902	0.153223	0.429163	0.290396	0.0853056	0.26677	0.516349	0.131855	0.230086	1.08188	1.53002	0.318536
BWCL75	50	F	Oral	Floor of the mouth and tongue	3	2	3	7.07339	6.51	2.11789	2.31342	0.106999	2.14544	2.38709	1.00197	3.05128	45.3064	0.711382	6.87614
BWCL77	58	M	Larynx		4	0	3	7.30513	3.96225	4.51007	2.58317	4.53473	12.7681	33.8695	2.0175	1.97985	0.686604	7.34431	0.853008
BWCL78	88	F	Oral	Floor of the mouth	2	1	2	0.225028		0.0550018		0.502872		0.863224		0.0119536		0.0212619
BWCL79	55	F	Oral	Tongue	2	0	1	3.10096		3.33292		4.82374		0.652936		0.304226		2.94685
BWCL8	65	M	Larynx		4	1	3	1.281	0.391993	0.451142	1.64173	0.138984	0.672772	1.44504	0.993163	1.15168	2.53593	0.640154	0.13406
BWCL81	64	M	Larynx		4	2	1	0.987695	0.503231	0.585861	0.891427	1.23992	1.13116	0.447362	0.0953002	0.119896	0.216733	0.109951	0.443707
BWCL82	67	M	Larynx		4	0	1	7.81404	4.81819	3.48238	3.38084	2.82075	12.212	9.18249	2.22583	1.436	0.594672	3.9488	0.792164
BWCL83	58	F	Oral	Tongue	2	2	2	0.645187	0.233674	0.343866	0.173597	0.193751	7.61405	0.291523	0.0741948	0.777368	0.777368	2.82505	1.95288
BWCL84	73	M	Larynx		4	1	2	0.820869	2.76862	0.72325	3.16968	0.0895956	5.56619	0.0741948	8.50128	0.217197	0.640014	0.168986	3.27415
BWCL85	60	M	Oral	Floor of the mouth	4	2	2	0.61984	2.07416	0.967536	2.11548	0.0500023	5.02856	0.580993	0.748759	0.104002	0.182735	1.03799	1.01369
BWCL86	74	M	Oral	Tongue	2	0	3	17.1995	5.08276	6.56675	0.860902	2.12502	2.97073	8.82406	0.540509	14.8991	16.5325	13.8924	1.10491
BWCL87	48	M	Oral	Tongue	3	2	2	18.7427	9.16691	7.39524	2.12635	0.327076	6.6687	9.7858	2.73536	55.4112	2.90466	3.99972	1.51313
BWCL88	70	M	Larynx		3	0	2	5.39888	6.20281	6.80492	2.11381	0.720683	9.48135	7.70325	2.47431	3.72496	0.401249	0.792164	0.338518
BWCL89	70	F	Larynx		4	1	2	13.013	11.9795	1.12192	3.3741	0.321864	7.67888	6.19312	3.47573	0.596253	3.11356	0.273514	1.63133
BWCL9	54	M	Oral	Floor of the mouth and tongue	1	0	2	0.399735	0.354788	0.172713	1.05895	0.0104953	0.783737	1.46973	1.01057	0.0403102	1.24814	0.0251993	0.418455
BWCL91	60	M	Oral	Tongue	2	3	3	0.797396	0.172491	0.29632	0.106239	0.237995	0.231844	0.272166	0.173128	0.148508	2.9338	2.66009	4.36253
BWCL93	51	M	Oral	Floor of the mouth	3	3	2	0.184754		0.115475		0.0838448		0.272775		0.109964		0.836883
BWCL96	84	F	Oral	Floor of the mouth	2	1	2	0.0538309	1.54581	0.0171345	3.50755	0.0721169	30.769	0.0303327	0.563275	0.00106864	3.76061	0.0754503	2.43176
BWCL97	70	F	Oral	Lower lip	3	0	2	0.101666		0.0750583		0.0518046		0.547558		0.184017		0.786094
BWCL99	57	M	Oral	Floor of the mouth	4	2	2	2.98193		0.956076		7.1213		0.553362		0.0304971		0.0812368

## Sheet: Tumor vs. normal Protein
Patient ID	Age	Sex	Tumor location	Oral subsite	T	N	G	CLIC1 Tumor	CLIC1 Normal	CLIC3 Tumor	CLIC3 Normal	CLIC4 Tumor	CLIC4 Normal
BWCL100	67	M	Larynx		4	0	3	0.0200394	0.233641		3.22815	0.195847	0.159741
BWCL101	57	M	Larynx		4	0	1	0.0288898				0.0825343
BWCL102	63	M	Oral	Tongue	2	0	3		1.14586	0.0135067	6.82893	0.00711132	2.96169
BWCL106	39	F	Oral	Floor of the mouth	3	3	2	0.183815		0.0738303		0.236366
BWCL107	49	M	Oral	Floor of the mouth	4	0	2	0.110386	5.67418	2.55629	0.0588067	0.0992778
BWCL109	70	M	Oral	Floor of the mouth	2	0	2		2.43831	0.0138672	0.0700042		4.31559
BWCL112	77	M	Oral	Floor of the mouth and tongue	4	3	2	6.51599				0.154705
BWCL113	57	F	Larynx		4	0	2	3.18629	1.84658		1.02001	1.90236	0.162899
BWCL116	65	M	Oral	Tongue	3	3	2	0.576381	0.210046	0.227288	0.917186	1.10377	0.715669
BWCL117	44	F	Oral	Tongue	3	2	2	0.156815	1.21854	0.0597604		0.447605	0.141481
BWCL119	76	F	Larynx		4	0	2	1.0283	0.914698		2.56278	0.927154	0.0770202
BWCL120	53	M	Oral	Floor of the mouth	2	1	2	0.807559	0.0963715		1.0116	0.0100589	0.0687823
BWCL16	43	M	Larynx		3	2	2				3.07597	0.0449145	0.0993412
BWCL19	65	M	Larynx		1	0	2	0.425444	2.84603	0.260589	0.227921	0.378549	0.299146
BWCL20	69	M	Larynx		3	0	2	0.0309374	0.0182814
BWCL21	67	M	Larynx		3	0	2	0.0895163	0.0911303	5.13818			0.0340808
BWCL22	69	M	Larynx		4	0	2	0.0163051	0.0234063		0.863009	0.0358483	0.0171354
BWCL23	65	M	Larynx		4	2	2	0.0334028	0.0615615	1.47779			0.0194707
BWCL27	45	M	Oral	Tongue	4	1	2	0.00386283	3.26902			0.248639	22.7196
BWCL28	64	M	Oral	Floor of the mouth	3	2	2				0.956968	3.08696	8.20998
BWCL29	62	M	Oral	Floor of the mouth	4	3	2	0.528613	2.17868		0.125488	0.354446	4.83353
BWCL30	53	F	Oral	Floor of the mouth and tongue	3	3	3				1.87967	0.483387	0.133211
BWCL35	72	M	Larynx		4	3	1				0.221472		2.37269
BWCL40	42	F	Oral	Tongue	1	0	2			0.0991312		0.0620526
BWCL41	64	M	Oral	Tongue	3	1	2	0.586722	1.13879			0.078367	0.116798
BWCL46	56	M	Oral	Floor of the mouth	4	2	3	0.0100775	0.102363	0.0345108	0.171568	0.320574	0.275852
BWCL48	44	M	Oral	Floor of the mouth	1	0	1	0.628446		2.108	2.8683	2.44374	2.34206
BWCL49	65	F	Larynx		4	2	2		1.30281			0.100755	0.432938
BWCL52	81	M	Larynx		4	3	2		0.160464				15.8195
BWCL53	59	M	Larynx		4	1	1					0.329616	0.557487
BWCL54	60	M	Oral	Tongue	2	2	2	0.0779531	0.153407	0.42075	0.135684	0.409868	0.315357
BWCL56	68	F	Oral	Tongue	3	2	1	0.310847	2.01947	0.903264	0.386846	0.951043	0.505159
BWCL57	68	M	Larynx		4	0	2	0.0285855	5.75047	1.83778	0.111256	1.67034	0.0657243
BWCL59	62	M	Larynx		3	0	2	3.95408	0.775118	0.140696	0.360913	0.0572899	0.596894
BWCL60	83	F	Oral	Tongue	2	2	2			0.942077	0.0394264	0.322759
BWCL61	59	F	Oral	Floor of the mouth	2	1	2	0.00931701	2.80028	0.606779	0.250895	0.508531	0.327004
BWCL63	59	M	Oral	Tongue	2	0	2	0.735803	0.0887677		1.81362		1.69071
BWCL64	65	F	Oral	Floor of the mouth	3	2	2	0.373557		0.233217		0.242098
BWCL65	51	M	Oral	Tongue	4	2	2		0.028099		2.58348		2.0244
BWCL66	63	M	Oral	Tongue	3	0	1				2.20808	0.0376285	3.05691
BWCL68	64	M	Larynx		4	1	2				1.50883		0.0111117
BWCL69	72	M	Larynx		4	0	2	33.6584		24.9207	14.664	23.298	3.03746
BWCL70	57	F	Oral	Tongue	4	1	2	0.342829	0.0391742	9.85205	0.316213	9.68352	0.52246
BWCL71	85	M	Larynx		4	2	3			0.0590068	0.855214	0.418601	0.357649
BWCL72	65	M	Oral	Tongue	3	1	2					0.273321	20.3722
BWCL74	63	M	Oral	Floor of the mouth	2	0	3			1.1742	2.0905	0.587171	0.424705
BWCL75	50	F	Oral	Floor of the mouth and tongue	3	2	3	1.50053	0.55502	0.510036	1.29177
BWCL76	53	M	Oral	Floor of the mouth	1	0	1	0.128008			2.0152	0.610161
BWCL77	58	M	Larynx		4	0	3	0.690147	0.326645	0.525393	0.99108	0.638212	0.177031
BWCL79	55	F	Oral	Tongue	2	0	1	5.03953		1.64202		5.01568	14.8006
BWCL80	81	F	Oral	Floor of the mouth	2	0	1	0.0711381	0.0176381	0.0111872	0.0461038	0.0582496	0.082847
BWCL81	64	M	Larynx		4	2	1	0.285442	0.42484	0.547669	0.867859	0.469443	0.131356
BWCL82	67	M	Larynx		4	0	1	0.252836	0.0292185	0.18383	0.801034	0.00901108	0.059254
BWCL83	58	F	Oral	Tongue	2	2	2	1.09349	0.685786	0.390105	1.10201	0.633828	1.70702
BWCL84	73	M	Larynx		4	1	2	2.17861	0.087751	0.998996	1.63942	1.31094	0.449177
BWCL85	60	M	Oral	Floor of the mouth	4	2	2	0.0380543	0.0529631	0.0172013		0.0470418	0.119448
BWCL86	74	M	Oral	Tongue	2	0	3	0.432281	1.78134	0.333048	3.14023
BWCL87	48	M	Oral	Tongue	3	2	2	1.09362	0.0665575	0.1453	5.60731
BWCL88	70	M	Larynx		3	0	2		0.437219		0.317947		0.380411
BWCL89	70	F	Larynx		4	1	2	1.5436	0.208041	0.456435	4.06264
BWCL90	82	F	Oral	Tongue	4	0	2	0.257586		0.0284341		0.126321
BWCL91	60	M	Oral	Tongue	2	3	3					0.429068
BWCL93	51	M	Oral	Floor of the mouth	3	3	2	0.169244	1.77602	0.00501252		0.241356	3.23715
BWCL94	73	M	Oral	Floor of the mouth and tongue	2	1	2	0.407391	0.382201	0.0376324	5.32093	0.0121182	3.54024
BWCL95	70	M	Oral	Floor of the mouth and tongue	2	0	2			0.241495	1.17471	1.31007
BWCL96	84	F	Oral	Floor of the mouth	2	1	2			0.00702806	0.566049	0.0611683	2.71242
BWCL97	70	F	Oral	Lower lip	3	0	2	1.54023		1.62886		1.33935	0.159816
BWCL98	68	M	Oral	Floor of the mouth and tongue	4	2	3	0.0198173		0.120982		0.393325
BWCL99	57	M	Oral	Floor of the mouth	4	2	2	0.80453	0.0244158	0.43887	1.86618	0.865096	0.552831

## Sheet: Blood serum study group
Patient ID	Age	Sex	Tumor location	Oral subsite	T	N	G	CLIC1	CLIC2	CLIC3	CLIC4	CLIC5	CLIC6
BWCL104	62	M	Oral	Floor of the mouth	3	3	2	-0.0784051	0.400312	2.20752	0.808934
BWCL106	39	F	Oral	Floor of the mouth	3	3	2	3.31911	0.353093	8.01653		3.58851	2.24862
BWCL107	49	M	Oral	Floor of the mouth	4	0	2			8.48979	0.711625
BWCL111	57	M	Oral	Floor of the mouth	2	2	2					5.72316	2.01687
BWCL112	77	M	Oral	Floor of the mouth and tongue	4	3	2	5.10208	0.469323	12.4606	1.01353	4.08986	2.66728
BWCL116	65	M	Oral	Tongue	3	3	2			10.1837	0.888777		2.20377
BWCL118	53	M	Oral	Floor of the mouth	4	1	2	6.025	0.647301		1.08339	4.87655	2.82428
BWCL17	62	M	Oral	Floor of the mouth and tongue	3	0	1	6.37531	0.518358	9.1362	0.858836	5.03894	2.90651
BWCL26	70	M	Oral	Buccal mucosa	3	1	1	4.8371	0.380334	9.68161	0.828895	4.79142	2.24115
BWCL29	62	M	Oral	Floor of the mouth	4	3	2	5.08861	0.458427	10.6772	0.821409	3.98423	2.38319
BWCL30	53	F	Oral	Floor of the mouth and tongue	3	3	3	3.41343	0.255024	7.44515	0.551938	3.5286	1.71783
BWCL31	66	M	Oral	Floor of the mouth and tongue	3	0	1	5.90599	0.616428			4.23332
BWCL33	71	M	Oral	Tongue	3	1	3	4.63276	0.393047			4.30584	2.09163
BWCL41	64	M	Oral	Tongue	3	1	2	5.57364	0.382151	9.39881	0.671703	4.88601	1.96454
BWCL42	50	M	Oral	Floor of the mouth	4	1	2	5.70164	0.492933			4.11666	2.36824
BWCL44	64	M	Oral	Floor of the mouth	2	3	3	3.99502	0.354909	9.71624	0.823904	3.70991	2.23367
BWCL47	70	F	Oral	Floor of the mouth and tongue	4	0	2	5.394	0.62914	11.1331	1.29049	4.36102	2.21124
BWCL54	60	M	Oral	Tongue	2	2	2	5.60957	0.474772	10.0366	1.04846	4.38467	2.86913
BWCL56	68	F	Oral	Tongue	3	2	1	5.4681	0.391231		0.891272	5.02002	2.39814
BWCL58	64	M	Oral	Tongue	3	2	2	4.50925	0.369438	10.732	0.741566	4.78038	2.30096
BWCL61	59	F	Oral	Floor of the mouth	2	1	2	4.92243	0.318587	9.06694	0.611821	4.99795	1.47112
BWCL63	59	M	Oral	Tongue	2	0	2	5.4187	0.423921	8.92554	0.664218	4.11666	2.21124
BWCL65	51	M	Oral	Tongue	4	2	2	3.72331	0.3313	10.0366	0.808934	4.38625	1.94958
BWCL66	63	M	Oral	Tongue	3	0	1	6.71887	0.541967	9.43632	0.749051	4.92858	2.27105
BWCL70	57	F	Oral	Tongue	4	1	2	5.70838	0.407576	12.4317	0.669208	5.12407	2.42057
BWCL72	65	M	Oral	Tongue	3	1	2	4.81016	0.383967	10.1404	0.561919	3.75247
BWCL74	63	M	Oral	Floor of the mouth	2	0	3	7.56956	0.552864	10.9456	0.691664	4.1403	2.05425
BWCL75	50	F	Oral	Floor of the mouth and tongue	3	2	3			9.69027	0.891272
BWCL79	55	F	Oral	Tongue	2	0	1	5.07289	0.403944	7.78279	0.609326	4.67949	1.76268
BWCL83	58	F	Oral	Tongue	2	2	2	5.22109	0.311323	9.17372	0.584375	4.36102	1.79259
BWCL85	60	M	Oral	Floor of the mouth	4	2	2	4.82363	0.485668	8.1435	0.898757	4.04256	2.86166
BWCL86	74	M	Oral	Tongue	2	0	3			8.9544	0.751546		1.87482
BWCL87	48	M	Oral	Tongue	3	2	2	4.67542	0.287713	10.5848	0.594355	4.25224	1.92716
BWCL90	82	F	Oral	Tongue	4	0	2	4.4082	0.362174	8.42054	0.676694	3.81711	1.77764
BWCL91	60	M	Oral	Tongue	2	3	3	5.22558	0.44753	11.0379	0.766517	4.53444	1.90473
BWCL93	51	M	Oral	Floor of the mouth	3	3	2	3.95236	0.325852	12.3567	0.694159	4.309	1.97949
BWCL96	84	F	Oral	Tongue	2	1	2	5.41196	0.411208
BWCL99	57	M	Oral	Floor of the mouth	4	2	2	4.39248	0.215069	9.31512	0.574394	4.05517	1.71035

## Sheet: Blood serum control group
Control ID	Age	Sex	CLIC1	CLIC2	CLIC3	CLIC4	CLIC5	CLIC6
BWK02	73	F	3.35953	0.529255	7.07866	1.06094	4.62588	2.50281
BWK03	74	M	4.70237	0.558312	7.41052	0.97361	4.84187	2.98127
BWK05	56	M	2.69036	0.454795	6.05711	0.931194	4.03783	3.11584
BWK06	71	F	2.20532	0.344012	7.19409	0.604336	3.97792	1.97949
BWK07	55	F	4.77423	0.385783	7.26624	0.397242	4.8198	2.80185
BWK08	60	M	4.02646	0.333116	7.54615	1.08838	5.31326	2.27105
BWK012	53	M	4.12751	0.427553	7.9011	0.993571	4.99164	2.72709
BWK013	54	M	2.96881	0.523806	7.10463	1.01852	5.0011	2.94389
